# Supplementary material for: Development and evaluation of a rapid visual loop-mediated isothermal amplification assay for the tcdA gene in Clostridioides difficile detection
Source: PeerJ. 2024 Aug 30;12:e17776. doi: 10.7717/peerj.17776 (PMC11368091; doi:10.7717/peerj.17776)
Supplement: Supplemental Information 3 [file peerj-12-17776-s003.zip]

Archive with 12 entries (10 files):
- tcdA-Raw data/Fig 4C/
- tcdA-Raw data/Fig 4C/Original images for gels of PCR in Figure 4C.doc
- tcdA-Raw data/Fig1.xlsx
- tcdA-Raw data/Fig2.xlsx
- tcdA-Raw data/Fig3A.xlsx
- tcdA-Raw data/Fig3B.doc
- tcdA-Raw data/Fig4A.xlsx
- tcdA-Raw data/Fig4B.doc
- tcdA-Raw data/Table3/
- tcdA-Raw data/Table3/Original images for gels of PCR in Table 3.doc
- tcdA-Raw data/Table3/Sequencing results of 18 tcdA genes in Table 3.doc
- tcdA-Raw data/Table3/Summary of fecal results(LAMP&PCR) in Table 3.xlsx
