# Supplementary material for: Development and evaluation of a rapid visual loop-mediated isothermal amplification assay for the tcdA gene in Clostridioides difficile detection
Source: PeerJ. 2024 Aug 30;12:e17776. doi: 10.7717/peerj.17776 (PMC11368091; doi:10.7717/peerj.17776)
Supplement: Supplemental Information 3 [file peerj-12-17776-s003.zip › tcdA-Raw data/Fig1.xlsx]

## Sheet: Sheet1
		A1	A2	A3	A4
Time	B	A0	A1	A8	A12
0	0	0	0	0	0
120	2	0	0	0	0
240	4	0	0	0	0
360	6	0	0	0	0
480	8	0	0	0	0
600	10	0	0	0	0
720	12	-0.0001	-0.0002	-0.0002	-0.0004
840	14	0.0001	-0.0003	-0.0002	-0.0005
960	16	0.0001	-0.0003	-0.0003	-0.001
1080	18	-0.0002	-0.0004	-0.0008	-0.0012
1200	20	0.0001	-0.0009	-0.0009	-0.0006
1320	22	0.0003	-0.0002	-0.001	-0.0015
1440	24	0.0001	-0.001	-0.0014	-0.0016
1560	26	0.0008	-0.0008	-0.0012	-0.0018
1680	28	0.0005	-0.0008	-0.0013	0.0896
1800	30	0.0008	-0.0012	-0.0017	0.1654
1920	32	0.0004	-0.0012	-0.0017	0.2082
2040	34	0.0008	-0.001	-0.0023	0.2464
2160	36	0.0009	-0.001	-0.002	0.2791
2280	38	0.0011	-0.0014	-0.002	0.3088
2400	40	0.0012	-0.0015	-0.0025	0.3349
2520	42	0.0013	-0.0012	-0.0025	0.3577
2640	44	0.0013	-0.0017	-0.0027	0.3776
2760	46	0.0009	-0.0009	-0.0027	0.396
2880	48	0.001	-0.0018	-0.0028	0.4126
3000	50	0.0012	-0.001	-0.0029	0.4266
3120	52	0.0012	-0.0015	-0.003	0.4412
3240	54	0.0013	-0.0012	-0.0031	0.4535
3360	56	0.0014	-0.0016	-0.0031	0.4645
3480	58	0.0022	-0.0014	0.0364	0.4753
3600	60	0.002	-0.0018	0.1226	0.485
3720	62	0.0021	-0.0022	0.1579	0.4933
3840	64	0.0024	-0.002	0.1878	0.5022
3960	66	0.0018	-0.0019	0.2153	0.5105
4080	68	0.0019	-0.002	0.2409	0.5165
4200	70	0.002	-0.0021	0.2636	0.5227
4320	72	0.0035	-0.0026	0.2839	0.5301
4440	74	0.0894	-0.0018	0.3043	0.5338
4560	76	0.1298	-0.0019	0.3226	0.5394
4680	78	0.1559	-0.002	0.3391	0.5437
4800	80	0.1807	-0.0028	0.353	0.5468
4920	82	0.2051	-0.0021	0.367	0.5518
5040	84	0.2285	-0.0025	0.38	0.5523
5160	86	0.2498	-0.0022	0.3909	0.5528
5280	88	0.2692	-0.0023	0.401	0.5533
5400	90	0.2881	-0.0028	0.4111	0.5521
