# Supplementary material for: Development and evaluation of a rapid visual loop-mediated isothermal amplification assay for the tcdA gene in Clostridioides difficile detection
Source: PeerJ. 2024 Aug 30;12:e17776. doi: 10.7717/peerj.17776 (PMC11368091; doi:10.7717/peerj.17776)
Supplement: Supplemental Information 3 [file peerj-12-17776-s003.zip › tcdA-Raw data/Fig2.xlsx]

## Sheet: Sheet1
Time	B	58℃	59℃	60℃	61℃	62℃	63℃	64℃	65℃	66℃	67℃	68℃	69℃
0	0	0	0	0	0	0	0	0	0	0	0	0	0
120	2	0	0	0	0	0	0	0	0	0	0	0	0
240	4	0	0	0	0	0	0	0	0	0	0	0	0
360	6	0	0	0	0	0	0	0	0	0	0	0	0
480	8	0	0	0	0	0	0	0	0	0	0	0	0
600	10	0	0	0	0	0	0	0	0	0	0	0	0
720	12	-0.0003	0.0004	0.0004	-0.0009	0.0002	-0.0004	-0.0004	0	0.0002	-0.0005	0	0
840	14	-0.0001	0.0003	0.0005	-0.0011	0.0003	0	0	-0.0001	-0.0003	-0.0004	0	0
960	16	0.0001	0.0005	0.0003	-0.0018	-0.0001	0	-0.0001	-0.0005	0.0003	0.0001	0	0
1080	18	0.0001	0.0003	0.0004	-0.0017	0.0003	0	-0.0001	-0.0002	0.0001	-0.0002	0	0
1200	20	-0.0002	0.0005	0.0009	-0.002	0.0002	0	-0.0002	-0.0003	0.0004	-0.0002	0	0
1320	22	0.0003	0.0007	0.001	0.0045	0.0014	0.0016	-0.0001	0.0001	0.1075	0.0951	0	0
1440	24	0.0001	0.0009	0.0223	0.1416	0.1374	0.1401	0.0843	0.1229	0.2152	0.21	0	0
1560	26	0.0004	0.0246	0.162	0.2319	0.2275	0.2301	0.2009	0.2177	0.27	0.2666	0	0
1680	28	0.0006	0.1556	0.2494	0.2851	0.2785	0.2821	0.2748	0.2684	0.3163	0.3127	0	0
1800	30	0.0572	0.2454	0.3024	0.3284	0.3215	0.3257	0.3229	0.3114	0.3558	0.3538	0	0
1920	32	0.1775	0.2959	0.3467	0.3664	0.3599	0.3623	0.3637	0.3487	0.3906	0.3892	0	0
2040	34	0.2487	0.3403	0.3843	0.3992	0.3913	0.3957	0.3991	0.3802	0.4202	0.4202	0	0
2160	36	0.295	0.377	0.4172	0.4285	0.4221	0.4239	0.4309	0.4084	0.4454	0.4464	0	0
2280	38	0.3356	0.41	0.4445	0.4528	0.4473	0.4489	0.4577	0.4339	0.4693	0.4691	0	0
2400	40	0.3726	0.4372	0.4673	0.4751	0.4679	0.4703	0.482	0.4554	0.4904	0.4913	0	0
2520	42	0.4045	0.4611	0.4901	0.494	0.488	0.4908	0.5035	0.4757	0.5102	0.511	0	0
2640	44	0.4328	0.4831	0.5089	0.5118	0.5066	0.5098	0.5222	0.493	0.5292	0.5292	0	0
2760	46	0.4573	0.5015	0.5265	0.5258	0.522	0.5291	0.5379	0.5101	0.5461	0.5461	0	0
2880	48	0.4803	0.5186	0.5427	0.5399	0.5396	0.5471	0.5522	0.5264	0.5609	0.5612	0	0.0019
3000	50	0.4999	0.5346	0.5548	0.5487	0.5523	0.56	0.5657	0.5436	0.5758	0.5749	0.0002	0.001
3120	52	0.5165	0.5465	0.5664	0.5593	0.5647	0.574	0.578	0.5571	0.5891	0.5867	0.0011	0.0013
3240	54	0.5278	0.5556	0.5706	0.565	0.5766	0.5866	0.5893	0.5691	0.5975	0.6012	0.0011	0.0021
3360	56	0.5313	0.5593	0.5697	0.5667	0.588	0.5971	0.6002	0.5782	0.6065	0.6066	0.0006	0.0012
3480	58	0.5285	0.5588	0.5665	0.5651	0.5963	0.606	0.6083	0.5899	0.6126	0.6164	0.0003	0.0003
3600	60	0.5192	0.5549	0.5612	0.5594	0.6041	0.6149	0.6164	0.5964	0.617	0.62	0.0006	0.0002
