# Supplementary material for: Development and evaluation of a rapid visual loop-mediated isothermal amplification assay for the tcdA gene in Clostridioides difficile detection
Source: PeerJ. 2024 Aug 30;12:e17776. doi: 10.7717/peerj.17776 (PMC11368091; doi:10.7717/peerj.17776)
Supplement: Supplemental Information 3 [file peerj-12-17776-s003.zip › tcdA-Raw data/Fig3A.xlsx]

## Sheet: Sheet1
Time		Acinetobater baumannii H18	Betahaemolytic streptococcus group A CMCC 32213	Bordetella pertussis ATCC 18530	Bacillus megatherium 4623	Bacillus anthracis ATCC 9372	Corynebacterium diphtheria CMCC 38001	Enteropathogenic E. coli 2348	Enterotoxigenic E. coli 44824	Enteroinvasive E.coli 44825	Mycobacterium tuberculosis 8362	Neisseria meningitides group B CMCC29022	Pseudomonas maltophilia ATCC13637	Pseudomonas aeruginosa CMCC 10104	Shigella flexneri 4536	Shigella sonnei 2531	Salmonella 10025819551001	Salmonella paratyphosa 86423	Salmonella aberdeen 9264	Salmonella enteritidis 50326	Staphylococcus aureus 2740	Stenotrophomonas maltophilia H62	Vibrio parahaemolyticus 5474	Vibrio cholera 3802	Vibrio carchariae 5732	Yersinia enterocolitica 1836	Yersinia pestis 2638	C. difficile VPI10463	distilled water
		line 1	line 2	line 3	line 4	line 5	line 6	line 7	line 8	line 9	line 10	line 11	line 12	line 13	line 14	line 15	line 16	line 17	line 18	line 19	line 20	line 21	line 22	line 23	line 24	line 25	line 26	line 27	line 28
0	0	0	0	0	0	0	0	0	0	0	0	0	0	0	0	0	0	0	0	0	0	0	0	0	0	0	0	0	0
120	2	0	0	0	0	0	0	0	0	0	0	0	0	0	0	0	0	0	0	0	0	0	0	0	0	0	0	0	0
240	4	0	0	0	0	0	0	0	0	0	0	0	0	0	0	0	0	0	0	0	0	0	0	0	0	0	0	0	0
360	6	0	0	0	0	0	0	0	0	0	0	0	0	0	0	0	0	0	0	0	0	0	0	0	0	0	0	0	0
480	8	0	0	0	0	0	0	0	0	0	0	0	0	0	0	0	0	0	0	0	0	0	0	0	0	0	0	0	0
600	10	0	0	0	0	0	0	0	0	0	0	0	0	0	0	0	0	0	0	0	0	0	0	0	0	0	0	0	0
720	12	0.0002	0	-0.0001	-0.0001	-0.0002	-0.0001	0.0004	0.0001	0.0006	-0.0003	-0.0001	0.0002	0.0002	-0.0002	-0.0004	0.0006	-0.0003	0.0006	-0.0013	0.0003	0.0001	-0.0006	0.0004	-0.0002	0.0003	0.0001	-0.0001	0.0002
840	14	0.0001	0.0002	-0.0005	0.0004	-0.0002	0.0001	0.0011	0.0001	0.0003	0	0.0006	-0.0002	0.0007	-0.0005	-0.0002	0.0005	-0.0003	0.0004	0.0005	0.0005	0.0001	-0.0001	0.0006	0.0006	-0.0002	0.0006	0	0.0008
960	16	0	0.0002	-0.0002	0.0005	-0.0002	0.0003	0.0011	0.0004	0.0008	-0.0001	0.0005	-0.0003	0.0005	-0.0003	-0.0003	0.0005	-0.0006	0.0008	0.0001	0.0001	0.0004	-0.0003	0.0008	0.0003	-0.0005	0.0006	-0.0002	0.0009
1080	18	0.0004	0.0001	-0.0001	0.0007	0.0002	0.0001	0.0016	0.0001	0.0008	-0.0006	0.0007	-0.0007	0.0014	-0.0006	-0.0005	0.0011	-0.0003	0.0009	0.0002	0.0002	-0.0005	-0.0012	0.001	0.0004	0.0001	0.0007	-0.0003	0.0011
1200	20	0.0004	-0.0003	-0.0002	0.0008	-0.0002	0.0004	0.0023	0.0005	0.0009	-0.0006	0.001	-0.0004	0.0011	-0.0004	-0.0006	0.0017	-0.0006	0.0009	-0.0001	-0.0001	-0.0001	-0.001	0.0012	0.0008	-0.0003	0.001	-0.0004	0.0015
1320	22	0	0.0001	-0.0005	0.001	-0.0002	0.0006	0.0023	0.0001	0.001	-0.0007	0.0013	-0.0005	0.0013	-0.0006	-0.0004	0.0016	-0.001	0.001	0.0007	0.0007	-0.0006	-0.0016	0.0014	0.0001	-0.0007	0.0012	0.0511	0.0014
1440	24	-0.0004	-0.0003	-0.0001	0.0008	-0.0001	0.0009	0.0023	0.0002	0.0011	-0.0008	0.0016	-0.0013	0.0022	-0.0009	-0.0006	0.0015	0.0002	0.0008	0.0009	0.0009	0.0002	-0.0014	0.0017	0.0006	-0.0008	0.0014	0.1908	0.0017
1560	26	-0.0004	-0.0008	-0.0005	0.0009	-0.0001	0.0007	0.0028	0.0002	0.0011	-0.0009	0.0015	-0.001	0.0023	-0.0007	-0.001	0.0022	-0.0006	0.0012	0.0005	0.0005	-0.0004	-0.0016	0.0018	0.0006	-0.0005	0.0019	0.263	0.0027
1680	28	0.0002	-0.0009	-0.0006	0.0014	-0.0001	0.0013	0.0031	0.0006	0.0012	-0.0013	0.0018	-0.0011	0.0028	-0.0006	-0.0016	0.0024	-0.0002	0.0012	0.0006	0.0006	-0.0005	-0.0026	0.002	0.0007	-0.0006	0.0021	0.3077	0.0026
1800	30	0	-0.0009	-0.0001	0.0016	-0.0005	0.0012	0.0035	0.0002	0.0013	-0.001	0.0021	-0.0011	0.003	-0.0004	-0.0013	0.0031	-0.0005	0.0013	0.0007	0.0007	-0.0005	-0.0024	0.0026	0.0011	-0.0007	0.0023	0.3437	0.0033
1920	32	-0.0005	-0.001	-0.0002	0.0014	-0.0009	0.0018	0.0035	0.0002	0.0018	-0.0011	0.0027	-0.0012	0.0035	-0.0003	-0.0011	0.0033	-0.0005	0.0014	0.0011	0.0011	-0.0006	-0.0026	0.0028	0.0008	-0.0007	0.0021	0.3733	0.0029
2040	34	0.0002	-0.0007	-0.0002	0.0019	-0.0005	0.0016	0.0043	0.0006	0.0014	-0.0016	0.0026	-0.0009	0.004	-0.0005	-0.002	0.0033	-0.0001	0.0015	0.0012	0.0012	-0.0006	-0.0028	0.0034	0.0009	-0.0004	0.003	0.4012	0.0035
2160	36	0.0001	-0.0007	-0.0002	0.002	-0.0005	0.0022	0.005	0.0002	0.0019	-0.0013	0.0029	-0.001	0.0045	-0.0007	-0.0017	0.0039	-0.0004	0.0016	0.001	0.001	-0.0006	-0.003	0.0029	0.0013	-0.0009	0.0029	0.4224	0.0035
2280	38	-0.0003	-0.0011	-0.0002	0.0022	-0.0005	0.0025	0.005	0.0003	0.002	-0.001	0.0032	-0.0011	0.005	0.0001	-0.0019	0.0042	-0.0004	0.0013	0.0011	0.0011	-0.0007	-0.0032	0.0035	0.001	-0.0009	0.0032	0.4395	0.0038
2400	40	-0.0003	-0.0012	-0.0006	0.0023	-0.0005	0.0023	0.0054	0.0006	0.0013	-0.0018	0.0031	-0.0015	0.0052	-0.0005	-0.002	0.0044	-0.0005	0.0013	0.0011	0.0011	-0.0009	-0.0038	0.004	0.0014	-0.0006	0.0033	0.4537	0.0041
2520	42	-0.0002	-0.0012	-0.0006	0.0025	-0.0004	0.0025	0.0059	0.0003	0.0017	-0.0015	0.0034	-0.0019	0.006	-0.0003	-0.0022	0.0047	-0.0004	0.0011	0.0013	0.0013	-0.0005	-0.0036	0.0042	0.0015	-0.001	0.0031	0.4681	0.0041
2640	44	-0.0003	-0.0013	-0.0006	0.0026	-0.0004	0.0024	0.0062	0.0003	0.0014	-0.002	0.0036	-0.002	0.0066	-0.0002	-0.0019	0.005	-0.0004	0.0019	0.0002	0.0012	-0.0013	-0.0038	0.0044	0.0015	-0.0014	0.0034	0.4782	0.0044
2760	46	0	-0.0009	-0.0006	0.0031	0	0.003	0.0062	0.0007	0.0019	-0.0016	0.0039	-0.0021	0.0071	0	-0.0025	0.0049	-0.0004	0.0019	0.0004	0.0017	-0.001	-0.0044	0.0046	0.0012	-0.0015	0.004	0.4907	0.005
2880	48	-0.0003	-0.0014	-0.001	0.0029	-0.0004	0.0028	0.0067	0.0007	0.0019	-0.0021	0.0042	-0.0022	0.0072	0.0001	-0.0026	0.0055	0	0.0019	0.0005	0.0018	-0.0015	-0.0042	0.0048	0.0013	-0.0008	0.0038	0.4987	0.0054
3000	50	0	-0.0014	-0.0006	0.0031	-0.0004	0.003	0.0067	0.0007	0.002	-0.0018	0.0045	-0.0022	0.0082	0.0003	-0.0027	0.0058	-0.0003	0.0021	0.0005	0.0019	-0.0007	-0.0044	0.0051	0.0018	-0.0009	0.0043	0.5058	0.0057
3120	52	-0.0004	-0.0015	-0.0006	0.0032	-0.0004	0.0033	0.0074	0.0004	0.0021	-0.0023	0.0048	-0.0023	0.0083	0.0004	-0.0028	0.0061	0	0.0021	0.0006	0.0012	-0.0012	-0.005	0.0052	0.0014	-0.0017	0.0046	0.5108	0.006
3240	54	-0.0004	-0.0015	-0.001	0.0034	-0.0004	0.0035	0.0078	0.0004	0.0022	-0.0023	0.0051	-0.0024	0.0092	0.0002	-0.0026	0.006	-0.0003	0.0022	0.0006	0.002	-0.0009	-0.0049	0.0055	0.0019	-0.001	0.0044	0.5125	0.0059
3360	56	-0.0005	-0.0012	-0.0006	0.0035	0	0.0041	0.0082	0.0004	0.0018	-0.0021	0.005	-0.0024	0.0093	0.0007	-0.0031	0.0066	-0.0003	0.0019	0.0006	0.0017	-0.0014	-0.0054	0.0056	0.0019	-0.0018	0.0046	0.5118	0.0063
3480	58	-0.0002	-0.0013	-0.0002	0.0036	-0.0004	0.0043	0.0085	0.0008	0.0023	-0.0025	0.0052	-0.0025	0.0102	0.0008	-0.0033	0.0069	-0.0003	0.0024	0.0007	0.0019	-0.0014	-0.0056	0.0059	0.0017	-0.0019	0.0052	0.5071	0.007
3600	60	-0.0001	-0.0017	-0.0002	0.0034	-0.0007	0.0042	0.009	0.0004	0.0024	-0.0022	0.0055	-0.0029	0.0104	0.0006	-0.0031	0.0072	-0.0003	0.0025	0.0009	0.0016	-0.0015	-0.0058	0.0061	0.0017	-0.0012	0.0053	0.5029	0.0073
