# Supplementary material for: Development and evaluation of a rapid visual loop-mediated isothermal amplification assay for the tcdA gene in Clostridioides difficile detection
Source: PeerJ. 2024 Aug 30;12:e17776. doi: 10.7717/peerj.17776 (PMC11368091; doi:10.7717/peerj.17776)
Supplement: Supplemental Information 3 [file peerj-12-17776-s003.zip › tcdA-Raw data/Fig4A.xlsx]

## Sheet: Sheet1
Time	B	207ng/ul	20.7ng/ul	2.07ng/ul	207pg/ul	20.7pg/ul	2.07pg/ul	0.207pg/ul	0.0207pg/ul	0.00207pg/ul	0.000207pg/ul	NC
0	0	0	0	0	0	0	0	0	0	0	0	0
120	2	0	0	0	0	0	0	0	0	0	0	0
240	4	0	0	0	0	0	0	0	0	0	0	0
360	6	0	0	0	0	0	0	0	0	0	0	0
480	8	0	0	0	0	0	0	0	0	0	0	0
600	10	0	0	0	0	0	0	0	0	0	0	0
720	12	0.0001	0.0002	0.0004	0.0002	0.0003	0.0005	0.0001	-0.0001	0.0005	-0.0002	-0.0002
840	14	0.0009	0.0002	0.0005	0.0007	0.0003	0.0003	0	0.0004	0.0002	0.0002	-0.0002
960	16	0.0006	0.0003	0.0006	0.0004	0.0004	0.0005	0	0.0006	0.0004	-0.0002	-0.0002
1080	18	0.0007	0.0003	0.0004	0.0004	0.0004	0.0007	0	0.0008	0.0009	-0.0002	-0.0002
1200	20	0.0006	0.0005	0.0006	0.0006	0.0005	0.001	0.0005	0.0007	0.0007	0.0002	0.0001
1320	22	0.0007	0.0005	0.0008	0.0003	0.0006	0.0012	0.0001	0.0013	0.0012	0.0002	0.0001
1440	24	0.0137	0.0006	0.0013	0.0007	0.0006	0.0018	0.0005	0.0011	0.0014	-0.0002	0.0001
1560	26	0.1731	0.0399	0.0014	0.0011	0.0007	0.002	0.0004	0.0016	0.0012	0.0003	0.0001
1680	28	0.2625	0.2141	0.0303	0.0013	0.0008	0.0023	0.0005	0.0011	0.0017	0.0002	0.0001
1800	30	0.3115	0.282	0.2082	0.0013	0.0008	0.0025	0.0004	0.002	0.0019	0.0006	0.0005
1920	32	0.3537	0.3292	0.2787	0.1209	0.0009	0.0024	0.0009	0.0019	0.002	0.0002	0.0001
2040	34	0.3936	0.3717	0.327	0.2524	0.001	0.0025	0.0005	0.0025	0.0018	0.0003	0.0001
2160	36	0.4264	0.4097	0.3702	0.305	0.0023	0.0024	0.0005	0.0024	0.0023	-0.0001	0.0001
2280	38	0.4578	0.4443	0.4077	0.3488	0.0553	0.003	0.0004	0.0029	0.0025	0.0003	0.0001
2400	40	0.4856	0.4751	0.4418	0.389	0.1922	0.0029	0.0001	0.0028	0.0027	0.0003	0.0005
2520	42	0.5096	0.501	0.4724	0.4238	0.2752	0.0031	0.0001	0.003	0.0024	0.0003	0.0005
2640	44	0.5313	0.5257	0.4995	0.4548	0.3213	0.0033	0.0001	0.0028	0.0022	-0.0001	0.0005
2760	46	0.5522	0.548	0.5241	0.4826	0.3602	0.0036	0.0005	0.003	0.0031	0.0003	0.0009
2880	48	0.571	0.5692	0.5456	0.5092	0.394	0.0042	0.0001	0.004	0.0029	0.0003	0.0005
3000	50	0.587	0.5886	0.567	0.532	0.4257	0.004	0.0001	0.0039	0.003	0.0003	0.0001
3120	52	0.6025	0.6051	0.5845	0.5544	0.4546	0.0046	-0.0003	0.0037	0.0032	0.0003	0.0005
3240	54	0.6153	0.6205	0.6019	0.5723	0.481	0.0048	0.0001	0.0039	0.0038	0.0003	0.0008
3360	56	0.628	0.6343	0.6172	0.5892	0.5024	0.005	0.0001	0.0041	0.0035	0.0003	0.0001
3480	58	0.6392	0.647	0.6307	0.6041	0.5248	0.0049	-0.0002	0.0043	0.0037	0.0004	0.0009
3600	60	0.6493	0.6585	0.6431	0.6186	0.5449	0.0058	-0.0004	0.0044	0.0042	0.0004	0.0001
