# Supplementary material for: Development and evaluation of a rapid visual loop-mediated isothermal amplification assay for the tcdA gene in Clostridioides difficile detection
Source: PeerJ. 2024 Aug 30;12:e17776. doi: 10.7717/peerj.17776 (PMC11368091; doi:10.7717/peerj.17776)
Supplement: Supplemental Information 3 [file peerj-12-17776-s003.zip › tcdA-Raw data/Table3/Summary of fecal results(LAMP&PCR) in Table 3.xlsx]

## Sheet: Sheet1
Number	DIAGNOSIS	LAMP.A	PCR.A	Sequencing
4	Diarrhea	1	1
6	Diarrhea	0	1	1
7	Meningitis	1	0	1
8	Tuberculous meningitis	1	0	1
9	Diarrhea	1	1						LAMP
10	Diarrhea	1	0	1				Positive		negative	Total
11	Bloody stools to be examined	1	0	1			Positive	13		3	16
12	Diarrhea	1	0	1		PCR
15	Diarrhea	1	1				negative	15		133	148
16	Ulcerative colitis	1	1
17	Diarrhea	1	1			合计		28		136	164
19	Diarrhea	1	2
21	Enteritis	0	0
22	Interstitial pneumonia	1	1			0：negative
23	Diarrhea	1	1			1：Positive
25	Diarrhea	1	1			2：Weakly positive
27	Fever	1	0	1
28	Pseudomembranous enterocolitis	1	0	1
30	Diarrhea	0	0				Diarrhea
31	Acute myeloid leukemia	1	1				Abdominal pain
33	Ulcerative colitis	1	1
34	Acute myeloid leukemia	1	0	1
35	Primary central nervous system ?	1	1
36	Abdominal pain	0	0
37	Graft-versus-host disease	1	0	1
38	Enteritis	1	0	1
43	Crohn's disease	1	1
44	Abdominal pain	1	0	1
50	Diarrhea	0	0
62	Crohn's disease	1	0	1
75	Acute lymphoblastic leukemia	0	1	0
76	Ulcerative colitis	0	1	0
81	Crohn's disease	1	0	1
92	Abdominal pain	1	0	1
121	Fever	0	0
161	Crohn's disease	0	0
165	Mitral valve prolapse syndrome	1	0	1
180	Diarrhea	0	0
208	Neuromyelitis optica spectrum disorders	0	0
220	Crohn's disease	0	0
361	Small intestinal erosion	0	0
362	Ulcerative colitis	0	0
363	Crohn's disease	0	0
364	Allogeneic stem cell	0	0
365	Diarrhea	0	0
366	Colonic ulcer	0	0
367	Complex anal fistula	0	0
371	Fever	0	0
372	Ulcerative colitis	0	0
373	Crohn's disease	0	0
374	Hypostatic pneumonia	0	0
375	Diarrhea	0	0
376	Ileus	0	0
377	Small intestinal ulcer	0	0
378	Irritable bowel syndrome with diarrhea	0	0
379	Crohn's disease	0	0
381	Ulcerative colitis	0	0
382	Graft-versus-host disease	0	0
383	Crohn's disease	0	0
384	myelodysplastic syndrome	0	0
385	Crohn's disease	0	0
386	Cerebral tumor	0	0
387	Crohn's disease	0	0
388	Crohn's disease	0	0
390	Aute-on-chronic liver failure	0	0
391	Crohn's disease	0	0
392	Ulcerative colitis	0	0
393	Crohn's disease	0	0
394	Acute lymphoblastic leukemia	0	0
395	Ulcerative colitis	0	0
396	Crohn's disease	0	0
397	Acute lymphoblastic leukemia	0	0
398	Chronic obstructive pulmonary disease with acute exacerbation	0	0
399	Ulcerative colitis	0	0
401	Chronic graft-versushost disease	0	0
402	Ulcerative colitis	0	0
403	Allogeneic stem cell	0	0
404	Crohn's disease	0	0
407	Peripheral neuropathy	0	0
408	Pulmonary infection	0	0
409	Crohn's disease	0	0
410	Chronic diarrhea	0	0
411	Ascites Chain	0	0
412	Ulcerative colitis	0	0
413	Crohn's disease	0	0
414	Diarrhea	0	0
415	Crohn's disease	0	0
416	Crohn's disease	0	0
417	Crohn's disease	0	0
418	Crohn's disease	0	0
419	Bone marrow transplantation status	0	0
420	Crohn's disease	0	0
421	Multiple ulcers in small intestine	0	0
422	Crohn's disease	0	0
423	Ulcerative colitis	0	0
424	Ulcerative colitis	0	0
426	Ulcerative colitis	0	0
427	Crohn's disease	0	0
428	Acute lymphoblastic leukemia	0	0
429	Acute pancreatitis	0	0
430	Purulent meningitis	0	0
431	Abdominal pain	0	0
432	Ulcerative colitis	0	0
433	Ulcerative colitis	0	0
434	Gastric retention duodenal bulb stenosis ( considering Crohn 's disease ) Gastric antrum false diverticulum	0	0
435	Crohn's disease	0	0
436	Crohn's disease	0	0
437	Ulcerative colitis	0	0
438	Ulcerative colitis	0	0
439	Crohn's disease	0	0
440	Aarcinoma of the bladder	0	0
441	Tetanus	0	0
442	Crohn's disease	0	0
444	Diarrhea	0	0
445	Bone marrow suppression after chemotherapy	0	0
446	Pulmonary infection	0	0
447	Diabetes	0	0
448	Pulmonary infection	0	0
449	Crohn's disease	0	0
450	Acute lymphoblastic leukemia	0	0
451	Crohn's disease	0	0
452	Tetanus	0	0
453	Crohn's disease	0	0
454	Ulcerative colitis	0	0
455	Crohn's disease	0	0
456	Crohn's disease	0	0
457	Crohn's disease	0	0
458	Ulcerative colitis	0	0
459	Small intestinal ulcer	0	0
460	Crohn's disease	0	0
461	Crohn's disease	0	0
462	Crohn's disease	0	0
463	Ulcerative colitis	0	0
464	Ulcerative colitis	0	0
465	Crohn's disease	0	0
466	Intestinal tuberculosis	0	0
467	Crohn's disease	0	0
468	Polyp intestinal	0	0
469	Acute myeloid leukemia	0	0
470	Acute myeloid leukemia	0	0
471	myelodysplastic syndrome	0	0
472	Enteritis	0	0
473	Small intestinal ulcer	0	0
474	Allogeneic stem cell	0	0
475	Acute myeloid leukemia	0	0
476	Crohn's disease	0	0
477	Crohn's disease	0	0
478	Acute diffuse peritonitis	0	0
479	Multiple ulcers in small intestine	0	0
480	Crohn's disease	0	0
481	Crohn's disease	0	0
482	Crohn's disease	0	0
483	Enteritis(crohn's disease)	0	0
484	Diarrhea	0	0
485	Crohn's disease	0	0
486	AIDS	0	0
487	Crohn's disease	0	0
488	Crohn's disease	0	0
489	Crohn's disease	0	0
490	Acute lymphoblastic leukemia	0	0
491	Abdominal pain	0	0
492	Enteritis(crohn's disease?)	0	0
493	Crohn's disease	0	0
494	Abdominal pain	0	0
